# Supplementary material for: The relationship between the perceived personalities of dating partners and dating violence victimization: A three-month longitudinal cross-lagged panel study
Source: PLoS One. 2026 Mar 17;21(3):e0344975. doi: 10.1371/journal.pone.0344975 (PMC12994808; doi:10.1371/journal.pone.0344975)
Supplement: S1 Data — (XLSX) [file pone.0344975.s001.xlsx]

## Sheet: Sheet1
Age	Gender	Relationship Duration	Frequency of Face-to-Face Conversations	Stages of Romantic Progression	T1 BFS-S 1	T1 BFS-S 2	T1 BFS-S 3	T1 BFS-S 4	T1 BFS-S 5	T1 BFS-S 6	T1 BFS-S 7	T1 BFS-S 8	T1 BFS-S 9	T1 BFS-S 10	T1 BFS-S 11	T1 BFS-S 12	T1 BFS-S 13	T1 BFS-S 14	T1 BFS-S 15	T1 BFS-S 16	T1 BFS-S 17	T1 BFS-S 18	T1 BFS-S 19	T1 BFS-S 20	T1 Müller Anger Coping Questionnaire 1	T1 Müller Anger Coping Questionnaire 2	T1 Müller Anger Coping Questionnaire 3	T1 Müller Anger Coping Questionnaire 4	T1 Müller Anger Coping Questionnaire 5	T1 Müller Anger Coping Questionnaire 6	T1 Müller Anger Coping Questionnaire 7	T1 Müller Anger Coping Questionnaire 8	T1 Müller Anger Coping Questionnaire 9	T1 Müller Anger Coping Questionnaire 10	T1 Müller Anger Coping Questionnaire 11	T1 Müller Anger Coping Questionnaire 12	T1 Müller Anger Coping Questionnaire 13	T1 Müller Anger Coping Questionnaire 14	T1 Müller Anger Coping Questionnaire 15	T1 Müller Anger Coping Questionnaire 16	T1 Müller Anger Coping Questionnaire 17	T1 Müller Anger Coping Questionnaire 18	T1 Müller Anger Coping Questionnaire 19	T1 Müller Anger Coping Questionnaire 20	T1 Müller Anger Coping Questionnaire 21	T1 Müller Anger Coping Questionnaire 22	T1 Müller Anger Coping Questionnaire 23	T1 General Other version of the Intimate Relationship Experience Scale 1	T1 General Other version of the Intimate Relationship Experience Scale 2
26	2	1	2	5	7	7	8	9	8	8	4	5	8	5	6	2	7	6	3	4	3	8	3	4	1	2	1	1	1	1	1	1	1	1	1	1	1	1	1	1	1	1	1	1	1	1	1	5	5
22	1	1	5	2	9	2	1	2	8	6	7	9	10	7	9	9	5	9	9	9	9	9	5	7	1	1	1	1	2	2	2	1	1	1	1	1	1	2	1	1	1	1	1	1	1	2	1	1	2
24	1	1	3	3	7	4	4	4	7	5	4	7	8	4	5	7	8	4	5	7	3	5	4	7	1	2	1	1	1	2	1	2	1	1	1	2	1	2	1	1	1	1	1	1	1	2	2	3	5
29	2	1	2	2	6	5	7	5	5	6	5	5	5	5	5	5	6	5	5	5	5	5	5	5	3	3	3	3	3	3	3	3	3	3	3	3	3	3	3	3	3	3	3	3	3	3	3	4	4
23	1	1	3	2	9	7	4	4	8	6	6	9	9	7	9	7	6	6	7	7	7	6	4	9	1	1	1	2	1	2	2	1	1	1	1	1	1	1	1	1	2	1	1	2	1	1	1	5	3
20	1	2	5	4	9	4	5	5	7	4	4	8	8	3	7	6	7	6	7	6	6	5	8	8	1	3	1	4	1	3	5	4	1	4	3	4	1	4	3	4	1	5	5	2	1	4	4	4	4
21	1	2	6	5	10	3	6	7	9	6	8	10	10	4	7	5	6	6	6	8	5	6	3	6	1	4	3	4	1	1	4	4	2	3	5	5	1	3	3	4	4	4	5	1	1	3	4	2	1
28	2	2	3	2	8	2	8	9	8	7	4	8	8	4	8	8	9	7	7	8	8	8	6	4	1	4	2	3	1	3	2	3	1	4	4	3	1	4	4	4	1	4	3	2	1	4	4	5	5
21	2	2	3	4	8	4	7	10	7	8	5	6	9	1	10	8	7	2	4	1	6	10	5	4	1	4	5	3	1	4	5	1	1	5	5	2	2	4	5	2	1	5	5	1	1	5	5	5	6
19	1	2	1	4	10	6	8	4	8	4	8	6	10	7	9	5	3	7	8	8	8	3	2	8	1	4	4	3	1	1	4	2	1	5	5	2	1	5	4	5	1	5	5	1	1	4	5	2	5
22	2	2	1	5	4	2	6	7	9	9	9	7	9	2	8	7	3	9	9	10	7	8	2	8	3	2	4	4	3	3	4	4	2	3	3	4	3	4	3	4	4	3	3	5	3	4	2	6	5
25	2	2	3	3	7	4	4	6	3	4	5	7	8	2	8	7	7	5	3	8	1	3	8	6	1	4	4	2	2	3	4	2	3	4	4	2	2	4	4	2	2	4	4	1	2	4	4	5	2
21	1	2	5	3	8	6	5	7	9	4	9	7	8	6	8	4	6	7	7	8	4	4	2	9	2	3	4	4	2	1	4	4	3	4	3	4	2	3	3	4	3	3	5	5	3	4	3	5	5
24	2	2	3	2	7	4	4	9	5	6	7	8	8	7	8	9	7	8	7	8	5	8	6	4	2	4	3	4	2	2	2	3	3	4	3	3	2	4	3	4	2	3	3	4	2	3	4	6	5
19	2	2	3	5	8	2	2	8	10	2	8	8	8	4	9	9	10	8	6	9	7	9	2	9	1	3	4	4	1	2	4	3	1	3	4	3	1	4	3	3	1	4	3	1	1	3	4	1	7
27	2	2	3	5	10	4	5	4	8	5	7	5	9	4	10	3	5	6	5	5	5	4	2	6	1	2	2	3	1	1	2	3	2	2	2	3	1	4	2	4	1	3	3	2	1	2	3	4	1
21	2	3	3	4	9	2	4	5	5	6	3	7	8	3	6	9	6	8	8	9	10	3	4	5	1	4	5	2	2	3	4	2	1	4	4	2	2	4	4	4	2	4	3	2	1	4	4	6	2
21	2	3	2	2	9	4	2	10	9	8	7	9	10	3	9	8	7	9	9	9	9	9	2	6	1	1	1	3	1	1	1	3	1	1	1	3	1	1	1	4	1	4	1	1	1	1	1	4	1
24	2	3	2	5	10	3	5	5	8	5	10	10	10	1	9	10	5	7	8	9	5	2	1	10	1	1	1	4	1	3	3	4	1	3	3	4	1	3	3	3	3	3	3	3	3	3	3	3	3
23	1	3	6	4	6	7	5	9	10	10	4	6	7	7	10	2	9	6	10	8	10	5	1	7	1	2	2	1	1	3	2	1	1	4	2	1	1	3	4	5	4	5	3	5	5	5	4	7	7
27	1	3	6	4	8	5	3	9	6	8	2	8	9	3	8	2	8	6	5	7	6	9	8	4	2	2	3	3	1	3	3	3	1	3	3	3	1	3	3	3	4	3	3	2	1	2	3	5	6
21	2	3	4	4	10	5	6	8	8	9	3	10	10	6	8	9	9	7	9	9	5	9	7	5	1	5	2	3	1	4	4	4	1	4	4	4	5	5	4	4	1	5	5	3	1	4	4	5	4
27	2	3	4	4	8	5	3	4	8	4	5	6	8	8	6	4	7	8	6	5	4	6	4	8	1	3	4	3	2	4	3	4	3	4	4	2	2	3	2	3	2	4	2	3	2	3	4	5	3
27	2	3	1	4	8	8	6	5	6	5	6	7	6	8	4	5	5	4	5	4	5	5	4	7	1	2	3	4	1	3	3	4	3	4	3	4	1	4	3	4	2	3	3	3	3	4	4	5	6
21	2	3	3	4	10	4	1	3	10	2	7	10	10	3	10	9	7	8	5	10	4	3	3	7	1	5	5	2	1	5	4	4	1	4	4	4	1	4	4	4	3	4	4	1	1	1	5	4	2
24	2	3	2	4	7	5	6	2	1	5	1	4	6	6	5	4	1	2	2	2	7	3	10	1	1	4	1	1	1	1	1	1	1	5	5	1	1	1	1	5	1	1	1	1	1	5	1	7	3
19	2	3	6	4	8	8	6	8	6	5	3	10	9	8	9	4	5	6	7	8	6	8	3	5	3	3	4	2	3	2	4	2	3	5	4	1	4	5	3	2	3	4	4	5	2	4	4	7	3
23	1	3	4	2	4	2	2	7	10	8	7	9	9	1	8	8	6	9	9	10	10	7	3	9	1	4	4	5	1	2	4	5	2	2	2	5	4	2	4	2	4	4	2	4	4	2	2	5	2
19	1	3	3	4	9	3	6	3	9	6	7	8	9	4	9	3	4	6	9	8	7	2	3	8	1	4	4	4	1	4	4	4	1	4	4	4	1	5	3	4	1	4	3	4	1	4	4	5	3
27	1	3	3	1	6	1	1	1	7	1	8	6	6	1	8	7	2	7	8	8	7	1	1	8	1	3	4	3	1	1	3	4	1	3	3	4	1	3	2	3	1	3	5	1	1	4	3	2	2
21	1	3	6	5	3	1	1	10	10	10	6	4	8	1	4	3	10	10	10	10	10	10	2	3	4	2	5	5	5	1	2	5	5	1	4	4	4	4	1	4	4	1	1	1	4	4	1	7	7
22	2	3	3	3	9	6	5	4	8	6	9	9	8	6	9	4	7	6	7	7	8	7	3	5	1	5	4	4	1	2	4	4	2	4	5	4	1	4	3	4	2	4	1	2	3	5	4	5	7
18	2	3	6	2	10	2	3	8	10	2	9	10	10	2	10	9	8	8	9	8	7	6	1	10	2	2	2	2	2	2	2	2	2	2	2	2	2	2	2	2	2	2	2	2	2	2	2	3	2
29	2	3	2	5	10	3	2	2	9	1	8	9	9	1	10	10	3	8	8	8	8	2	1	8	1	2	1	2	1	1	5	1	1	5	5	3	1	4	4	5	1	4	5	1	1	5	5	6	6
23	2	3	5	4	8	7	8	7	6	7	8	6	7	6	7	8	7	6	7	7	6	8	8	6	3	3	3	3	4	3	3	3	2	3	2	4	3	2	2	2	2	2	4	2	3	3	3	4	3
22	2	3	4	3	10	6	8	4	10	3	8	7	8	8	8	3	3	5	8	8	9	5	1	9	1	3	2	4	1	4	3	2	1	4	4	3	2	4	2	4	3	5	3	3	3	4	5	6	6
23	1	4	3	2	3	5	2	8	8	9	8	8	9	3	8	6	9	7	7	6	7	8	2	8	1	1	1	4	1	1	2	2	1	4	3	3	1	1	1	4	1	2	1	1	1	1	1	2	1
27	2	4	2	4	9	3	3	8	7	6	5	8	9	2	9	9	6	5	5	7	6	7	5	6	1	4	2	1	1	2	3	1	1	4	4	2	2	4	2	4	2	4	2	2	1	4	4	6	3
24	1	4	1	5	7	2	2	7	8	6	4	6	9	1	6	10	6	7	7	8	7	6	3	7	1	4	4	4	1	2	4	4	1	2	5	4	4	3	3	4	1	5	5	5	5	4	3	7	2
25	2	4	3	5	8	2	2	2	10	7	9	9	9	3	6	9	5	6	7	8	6	2	2	7	1	3	3	4	1	1	1	2	1	4	4	2	1	4	3	4	1	4	3	1	1	3	4	6	1
21	2	4	1	4	10	1	3	1	10	3	10	7	9	5	10	6	3	6	6	3	3	1	1	10	1	3	3	3	1	3	3	4	1	3	4	3	1	3	3	3	1	3	3	1	1	3	3	2	2
24	2	4	3	4	10	4	7	1	9	1	3	8	7	8	9	3	2	7	10	4	4	2	1	8	1	4	1	4	1	1	1	4	1	1	1	3	1	1	1	1	1	4	1	1	1	3	4	5	3
27	2	4	6	4	7	4	4	2	10	4	7	10	10	3	10	9	6	7	5	7	5	3	1	9	1	2	2	4	2	1	2	3	2	3	2	3	2	2	2	2	2	2	2	3	3	2	2	5	2
27	2	4	3	5	9	3	2	7	9	8	7	10	8	2	8	5	6	8	5	6	4	5	3	6	1	4	3	3	1	1	4	3	3	4	4	3	2	3	3	4	3	3	4	4	3	4	4	2	5
26	2	4	6	3	7	4	7	1	9	2	7	8	6	4	4	7	6	8	3	5	6	1	1	8	4	1	2	3	4	1	1	3	1	1	2	3	4	3	2	2	4	2	3	4	4	2	2	1	2
24	2	4	6	4	10	2	3	2	8	9	10	10	10	3	10	8	3	3	10	10	10	1	1	8	1	1	1	1	1	1	2	4	3	2	3	4	1	1	4	5	5	2	1	3	3	1	2	3	2
22	2	4	3	4	8	2	2	1	8	3	10	10	9	6	10	5	8	7	6	6	8	2	1	10	1	3	1	3	2	1	3	3	1	4	4	3	4	4	3	4	1	4	4	4	1	4	3	5	1
26	1	4	4	5	10	7	4	1	10	4	10	10	8	4	9	4	2	1	4	4	2	7	1	10	1	1	1	5	1	1	1	1	1	4	5	1	1	5	1	4	1	5	5	5	1	1	5	1	1
23	2	4	5	4	8	8	7	8	9	7	9	3	6	8	8	5	9	6	7	6	8	8	6	10	1	4	4	3	1	1	2	2	4	4	4	2	4	5	2	2	5	5	5	5	5	5	5	6	5
25	1	5	3	5	7	3	7	1	10	3	8	8	9	8	10	8	3	8	8	8	7	4	1	8	1	4	1	4	2	1	2	2	4	4	4	4	1	1	2	2	2	2	2	2	1	1	2	2	2
21	2	5	2	5	7	8	7	8	10	2	9	10	10	5	8	6	5	8	10	8	8	7	1	6	1	1	1	1	1	1	1	1	1	3	2	1	1	1	1	1	1	1	1	1	1	2	1	1	1
28	2	5	2	3	10	5	3	4	9	2	7	10	10	1	8	9	4	9	10	9	8	3	3	9	1	5	1	3	1	2	4	2	2	4	5	2	1	4	4	4	3	4	4	4	1	4	4	5	2
27	1	5	5	5	6	7	6	5	6	9	6	4	7	9	6	4	9	5	4	4	8	8	5	6	2	4	2	2	2	4	2	1	4	3	2	4	5	4	4	2	3	4	4	5	5	2	3	3	2
29	1	5	4	4	2	2	1	6	5	7	4	8	8	2	9	7	7	6	6	5	3	8	7	5	1	4	2	2	1	1	4	2	2	4	3	2	1	4	3	4	2	4	4	1	1	4	4	6	2
27	1	5	3	2	8	5	1	1	10	6	10	10	10	5	10	10	3	7	8	8	7	3	9	10	1	1	1	3	1	1	1	4	1	1	1	1	1	1	1	1	1	1	5	1	1	1	1	2	1
29	2	5	5	4	10	6	6	3	3	3	1	8	7	5	6	6	1	5	8	3	6	2	7	2	1	1	3	3	1	1	2	3	1	3	3	2	2	4	2	2	1	4	3	3	2	3	3	5	1
19	2	5	6	5	10	2	1	1	10	1	8	10	9	2	10	7	5	9	8	9	3	1	1	9	1	1	4	2	2	1	2	2	4	5	5	1	2	4	1	4	4	5	5	4	1	4	4	2	1
27	1	5	4	4	7	4	3	4	5	6	8	8	8	3	8	7	5	6	6	8	6	5	2	7	2	3	3	4	2	3	3	4	2	3	4	4	2	3	3	4	2	3	3	2	2	3	3	5	4
21	1	5	3	4	9	2	2	6	7	3	6	8	9	2	8	7	7	6	6	7	6	6	4	7	1	3	2	2	2	1	3	1	2	3	4	2	2	4	3	3	3	4	5	2	2	4	4	5	2
25	1	5	4	4	8	5	4	3	5	3	5	6	6	4	7	6	3	5	5	6	7	2	2	6	1	3	2	3	1	3	3	4	1	4	4	3	2	3	3	4	3	4	4	3	2	4	4	4	3
28	1	5	4	1	9	7	6	4	5	4	3	6	5	4	5	7	8	5	4	5	4	7	6	5	1	2	1	3	2	1	3	3	2	1	2	2	3	2	3	4	2	3	2	1	2	2	3	4	2
29	1	5	4	4	8	6	7	4	8	4	8	8	9	6	8	5	7	7	8	6	7	7	4	7	1	3	2	2	1	3	4	3	2	4	4	2	3	4	3	3	4	4	4	4	2	4	3	5	3
21	2	5	1	3	9	2	1	3	7	3	6	8	8	3	7	8	7	6	5	6	4	3	2	7	1	2	1	4	1	3	1	4	1	3	2	4	1	2	2	4	1	2	3	2	1	2	2	3	2
26	2	5	3	1	8	6	5	7	10	4	1	5	9	2	5	6	4	8	10	7	9	4	1	10	1	1	4	3	1	2	5	2	3	3	3	4	3	2	1	4	4	4	3	3	4	4	3	7	4
20	2	5	4	4	8	7	4	4	6	3	8	9	8	7	8	6	3	6	6	10	5	4	4	7	1	3	3	2	1	4	2	4	2	4	2	2	4	2	2	4	2	2	2	4	3	2	2	6	3
24	2	5	4	2	10	6	5	9	10	9	2	8	9	9	6	2	10	3	10	2	3	10	3	5	1	2	3	5	1	4	5	4	1	5	5	3	1	5	5	5	3	5	5	3	1	5	5	3	7
27	1	5	3	2	4	6	4	4	9	6	5	8	7	5	6	6	7	8	6	5	4	8	3	7	1	1	2	3	1	1	2	1	1	1	1	3	2	1	1	1	1	1	1	1	1	1	1	3	5
21	2	5	6	2	7	4	5	3	7	4	7	3	3	8	3	4	7	4	2	6	6	9	3	7	3	1	2	3	2	1	2	3	1	3	2	3	2	3	1	3	2	3	1	3	2	3	2	4	2
22	2	6	6	5	8	7	7	6	4	4	6	6	4	5	4	4	3	5	4	7	6	7	8	5	2	3	3	3	4	3	3	3	4	3	3	3	3	3	3	3	3	3	3	3	3	3	3	4	3
27	2	6	6	4	2	9	7	6	10	3	9	2	3	8	4	1	4	5	7	8	3	7	1	9	5	1	1	5	5	1	1	5	5	1	1	4	5	1	1	1	5	1	1	5	5	1	1	1	3
20	2	6	6	4	5	7	4	8	8	8	9	4	6	5	4	7	4	6	3	4	7	8	2	6	3	2	4	2	3	1	2	3	4	2	1	2	3	4	2	2	3	2	1	4	4	3	2	5	5
23	2	6	1	5	6	2	7	1	7	6	10	8	8	2	8	3	6	6	7	8	6	6	3	8	1	1	2	3	1	1	3	4	1	2	2	4	2	3	3	4	2	3	3	4	2	4	2	3	2
24	2	6	6	5	9	8	8	9	7	8	8	9	8	8	9	4	8	6	7	4	7	8	1	8	1	3	3	3	1	3	4	1	1	4	4	2	1	2	2	1	2	4	3	3	2	3	3	4	5
29	1	6	4	4	7	4	8	10	7	10	4	4	7	4	7	3	10	4	4	4	4	10	3	9	1	1	5	5	1	1	2	5	1	2	2	5	3	5	5	3	2	2	4	2	5	4	2	6	6
26	2	6	1	5	6	4	1	7	2	9	1	5	4	3	6	10	9	6	3	9	4	9	9	3	3	2	1	4	3	1	2	5	3	1	2	4	4	3	2	4	4	2	2	5	5	2	2	3	5
26	2	6	3	5	10	2	2	4	10	7	10	10	10	2	10	8	8	10	10	10	8	4	1	10	1	1	2	2	1	1	3	3	1	5	4	3	1	4	3	4	1	4	5	1	1	4	5	4	2
24	2	6	3	5	10	7	7	2	9	3	10	10	10	6	8	6	3	8	8	8	9	2	1	10	1	2	3	3	1	3	2	3	1	2	2	3	1	2	1	4	1	3	3	1	1	3	3	3	3
23	2	6	2	5	7	7	7	3	10	3	7	6	6	9	4	2	8	4	3	3	3	7	1	10	2	1	1	5	2	1	1	4	1	1	1	4	4	4	1	1	1	1	4	4	4	3	1	3	5
20	2	6	2	5	9	2	2	7	7	6	2	8	9	1	8	8	5	8	9	9	6	5	4	8	1	4	4	4	1	3	5	4	1	5	5	2	1	4	4	4	1	4	4	1	1	4	5	7	2
24	2	6	6	5	3	3	7	3	6	3	8	4	3	9	4	3	1	3	2	2	2	1	5	9	3	2	4	3	3	1	1	2	4	1	1	2	4	1	1	1	2	1	1	4	4	1	1	7	1
21	2	6	6	5	10	1	1	4	10	1	10	10	10	2	10	10	7	10	10	7	9	2	1	10	1	4	4	4	1	1	1	1	1	1	1	1	1	1	3	1	3	2	2	2	2	2	2	5	3
29	2	6	1	5	8	6	2	10	4	10	3	9	8	3	9	2	5	5	8	9	3	10	8	3	2	5	4	4	1	1	4	5	1	5	4	4	3	4	2	2	1	2	5	2	4	4	3	2	2
25	2	6	6	3	9	6	6	9	7	8	7	9	9	6	7	7	9	4	4	7	4	9	4	6	1	3	3	2	1	4	3	2	1	4	4	2	2	4	4	4	2	2	4	2	2	4	4	3	2
22	2	6	6	4	9	1	3	6	7	7	4	10	10	2	10	10	7	9	9	9	7	8	5	6	1	3	4	3	1	3	4	3	1	4	4	3	2	4	4	4	4	4	4	4	5	4	4	6	3
25	2	6	6	4	8	2	4	8	7	9	5	7	9	3	9	10	7	6	8	7	5	9	8	6	1	4	4	5	1	3	4	5	1	4	4	5	2	4	4	4	1	3	4	1	1	4	4	6	4
26	2	6	6	3	8	3	1	8	10	8	4	8	8	8	5	7	5	7	4	8	4	10	1	5	1	4	1	1	1	5	2	4	2	3	3	4	3	2	1	4	4	5	3	5	3	3	5	7	4
29	2	6	3	4	8	4	5	5	8	6	8	8	9	3	8	7	4	7	4	4	5	4	4	5	1	4	4	3	1	3	3	3	2	3	3	2	1	3	3	3	2	2	2	2	2	4	3	2	4
26	2	6	1	4	10	1	2	1	10	1	6	10	10	1	10	10	1	10	2	1	1	5	7	6	1	1	1	5	1	1	1	4	1	2	2	1	1	1	1	3	1	4	1	1	1	1	4	5	3
20	2	7	6	4	7	5	5	8	5	8	7	7	5	9	9	7	10	7	6	8	3	10	2	8	5	1	3	4	1	1	1	2	3	2	1	3	5	4	2	3	5	3	3	5	5	3	3	2	5
29	2	7	6	4	8	3	1	5	9	7	3	7	8	4	8	9	2	7	8	9	5	4	8	4	2	3	2	2	1	2	3	2	2	4	4	3	1	4	3	4	1	5	3	4	1	3	4	6	1
20	2	7	5	5	9	4	6	4	2	4	2	10	9	4	8	7	4	7	2	6	5	2	6	6	1	3	2	1	1	1	4	2	1	5	3	2	1	1	3	5	1	4	2	1	1	5	4	5	2
25	2	7	3	5	10	4	3	8	3	9	4	10	9	4	10	8	10	5	4	6	4	8	8	6	1	2	1	1	1	1	1	3	1	3	1	1	1	1	1	3	1	2	4	1	1	3	3	6	6
28	2	7	6	5	9	4	1	5	6	4	7	10	10	3	10	6	9	9	7	9	6	6	4	6	1	3	2	4	1	4	4	4	1	3	2	4	1	4	3	4	1	3	4	2	2	5	3	4	1
28	1	7	4	4	7	6	6	8	5	5	4	7	8	5	8	8	8	7	8	7	7	8	7	8	2	4	2	3	2	5	5	4	2	5	1	4	2	5	5	1	2	2	1	1	3	3	3	3	3
29	1	7	6	5	8	3	2	4	7	7	2	7	6	3	7	5	6	3	3	7	3	6	3	7	1	3	4	4	1	4	3	4	1	4	4	2	1	1	4	4	1	3	4	1	1	4	3	5	6
29	2	7	2	4	10	1	1	8	6	6	6	5	9	4	7	8	9	8	8	8	9	7	7	7	4	2	3	3	1	2	2	3	1	1	2	2	3	2	3	3	3	2	2	2	2	2	2	6	5
21	1	7	4	5	10	5	8	8	10	10	5	5	10	9	8	6	8	9	7	8	10	10	2	10	1	1	4	2	2	2	3	3	5	2	2	4	4	3	5	4	3	4	1	4	5	5	1	1	1
28	2	7	6	5	3	8	5	3	3	4	5	4	4	7	4	5	3	8	8	6	10	4	4	6	1	2	1	4	1	2	1	4	4	3	2	4	4	2	2	3	4	3	1	5	3	2	2	7	2
25	2	7	6	5	10	1	1	8	10	10	10	10	10	3	10	10	10	8	7	8	5	8	1	9	1	3	1	4	1	3	4	4	1	4	1	4	1	3	1	4	1	4	4	1	1	4	4	1	4
27	2	7	6	5	10	5	1	1	2	1	4	10	6	1	6	6	2	7	4	10	3	1	8	6	1	1	1	4	1	1	1	4	1	1	1	4	1	1	1	5	1	1	1	1	1	4	1	5	2
25	2	7	5	5	10	6	7	2	9	1	3	2	2	4	3	10	1	1	9	2	4	2	1	9	1	1	1	5	1	1	1	5	1	1	1	5	3	1	1	5	4	2	2	2	1	1	2	6	1
25	2	7	1	5	8	4	4	6	7	5	5	7	6	4	5	5	4	4	3	7	3	3	3	4	1	4	3	2	1	2	3	3	2	4	4	2	1	4	3	3	2	4	3	2	1	3	4	6	3
19	2	7	5	4	8	7	7	4	6	4	8	9	10	6	7	6	5	6	7	6	7	5	4	8	1	1	1	1	1	1	1	1	1	1	1	1	1	1	1	2	1	2	1	2	1	4	4	5	6
27	2	7	6	5	10	3	3	6	10	7	9	9	9	5	9	8	6	7	5	5	5	4	1	7	3	3	3	2	4	1	4	2	4	1	4	2	1	4	1	4	4	2	4	1	1	2	3	2	2
22	2	7	6	5	7	5	3	4	7	8	5	4	9	5	10	3	4	6	5	5	5	2	7	5	2	3	2	4	3	3	2	4	3	3	2	4	4	3	2	3	4	3	2	4	4	3	2	6	2
29	1	7	2	3	8	7	6	5	7	6	7	8	6	7	6	7	8	6	7	8	6	8	7	8	3	3	2	3	3	4	3	3	3	3	4	3	3	3	4	3	3	4	3	4	4	4	4	3	3
22	2	7	6	4	9	4	4	3	4	4	4	10	9	6	9	6	3	8	6	8	6	4	4	7	1	1	2	4	1	2	5	2	1	1	4	3	1	4	4	3	1	4	4	4	3	3	3	5	2
27	2	7	6	5	9	1	1	1	6	4	2	10	10	1	10	10	10	10	10	10	10	10	6	4	1	1	1	4	1	3	2	2	1	3	5	3	5	4	3	2	4	4	4	5	3	4	4	7	7
26	1	7	4	3	6	4	4	5	6	5	6	6	6	5	7	7	5	6	5	5	5	4	3	5	1	4	2	3	1	3	3	2	1	3	3	2	1	3	3	4	3	3	3	2	2	3	3	5	3
26	2	7	1	4	10	3	6	6	10	5	10	10	10	4	10	5	4	9	8	7	7	3	1	10	1	3	3	4	1	1	3	4	2	4	3	4	1	3	2	3	2	3	3	2	2	3	3	6	2
23	2	7	6	5	9	2	3	10	9	7	3	9	10	3	9	9	9	7	3	5	3	7	4	7	1	1	1	4	1	1	4	4	2	5	4	4	2	3	4	2	2	3	5	4	1	5	3	4	1
28	2	7	3	4	9	2	2	6	6	7	6	8	8	3	9	7	8	4	6	8	4	7	2	6	2	4	4	3	2	4	4	2	3	4	3	2	2	4	4	3	4	4	2	4	1	4	4	5	2
23	2	7	3	5	10	3	3	2	10	5	10	10	10	4	10	4	3	9	8	9	9	3	2	5	1	2	2	3	1	1	2	4	1	1	1	4	1	3	1	4	1	1	1	1	1	2	3	3	1
29	2	7	6	5	10	5	5	6	10	5	10	10	10	9	9	2	8	5	4	4	3	9	1	10	3	4	4	4	4	4	4	1	4	3	4	1	4	4	4	3	4	1	4	4	4	4	1	3	1
21	2	7	6	4	7	8	8	3	3	5	3	7	7	6	8	2	4	7	8	8	9	1	8	7	1	4	1	2	2	3	3	2	1	2	3	2	1	4	1	4	1	4	2	2	3	4	4	6	3
29	2	7	6	4	8	3	3	3	7	2	8	8	8	3	10	4	1	7	8	8	6	1	1	8	1	1	1	4	1	1	3	4	1	3	4	4	1	4	3	4	2	3	3	4	1	3	5	2	1
26	1	7	4	5	8	2	4	7	3	9	3	8	9	7	9	7	6	9	8	9	5	9	6	9	1	4	1	3	1	1	3	3	1	3	3	3	1	3	3	3	2	3	3	3	1	3	3	4	4
28	2	7	6	5	10	7	8	10	10	8	10	10	6	5	10	4	8	4	10	8	10	10	2	10	1	5	5	1	4	5	4	1	2	4	5	1	2	5	4	2	1	4	2	1	1	4	4	6	5
28	2	7	1	5	10	7	6	3	5	3	5	10	10	2	10	3	7	5	5	3	5	3	7	7	3	5	4	1	3	2	3	2	2	5	3	2	1	5	1	4	4	4	4	1	2	4	5	6	4
23	1	7	2	3	8	6	4	6	9	4	4	6	8	3	7	4	6	4	4	6	3	9	4	8	2	4	2	1	2	4	3	2	1	1	2	3	2	2	2	4	1	2	1	2	2	1	4	6	5
29	2	7	6	5	9	1	2	10	4	5	3	9	10	1	9	10	10	4	5	5	4	10	8	7	2	4	4	2	3	2	3	2	4	4	4	2	1	5	3	3	4	4	5	3	3	5	3	6	5
26	2	7	6	5	10	10	10	7	10	9	4	10	9	9	9	1	7	6	9	2	10	6	1	7	1	1	3	2	2	1	5	2	1	5	5	2	2	2	2	3	4	4	2	1	1	2	2	6	2
29	2	7	2	3	9	3	2	7	8	8	8	9	9	3	9	9	7	8	9	9	9	4	3	7	1	3	3	2	1	2	4	3	1	3	3	3	1	4	3	4	2	3	3	4	1	4	4	5	2
23	1	7	6	5	8	4	6	10	10	8	7	7	9	8	8	7	9	6	6	6	6	8	1	8	1	2	3	2	1	4	3	2	1	4	3	2	1	3	3	3	2	4	3	3	3	4	2	5	4
21	2	7	2	2	8	5	4	3	3	3	4	8	8	3	9	5	3	4	4	8	4	3	5	4	1	2	1	3	1	2	1	3	1	3	3	3	1	3	3	3	1	2	3	3	2	4	3	2	4
27	2	7	1	5	9	6	6	3	5	5	5	9	8	6	9	4	8	7	4	3	6	5	6	6	1	2	1	2	1	2	2	2	1	1	2	2	1	1	2	2	1	3	2	1	1	1	1	4	1
28	2	7	1	5	8	3	3	3	8	4	9	9	8	3	8	9	5	5	4	4	3	2	2	10	3	4	4	2	1	4	3	3	3	3	3	2	1	4	2	2	2	2	5	3	1	3	3	5	6
29	2	8	4	5	4	10	7	3	9	6	8	6	6	9	7	8	3	6	8	7	4	3	5	7	2	1	3	5	3	4	3	5	3	3	2	5	4	1	2	3	4	2	3	5	5	3	1	5	6
27	2	8	6	5	3	4	6	3	5	3	6	8	7	8	5	6	3	7	7	6	5	2	7	6	4	2	2	4	4	2	2	4	4	2	2	3	2	2	2	2	3	3	2	3	4	2	3	6	2
20	2	8	6	5	7	7	2	7	9	9	10	8	9	2	9	10	5	4	9	8	8	7	1	7	4	4	4	4	4	4	3	4	4	2	2	4	4	4	3	2	4	2	4	4	4	4	2	5	3
27	2	8	1	5	10	3	2	6	4	7	5	10	10	6	10	10	9	8	8	8	8	5	7	3	1	4	3	3	1	5	4	3	1	4	2	3	1	2	1	5	1	4	3	3	2	3	3	6	2
28	1	8	4	4	6	3	2	4	8	5	6	4	7	4	7	3	9	2	3	6	3	7	3	8	2	4	4	4	4	3	3	3	4	4	2	3	4	2	3	3	4	4	3	4	2	1	2	6	5
25	2	8	3	4	8	4	1	4	5	4	7	9	9	3	7	7	3	6	5	7	5	3	1	7	1	4	3	4	1	3	3	4	1	1	4	4	3	3	3	4	3	4	4	4	1	3	3	2	3
25	2	8	1	5	9	5	9	3	10	3	9	9	10	6	9	10	9	9	7	8	8	8	3	9	1	1	1	3	1	1	3	1	1	5	5	4	1	3	3	5	1	4	4	1	1	4	4	1	1
23	2	8	3	5	10	3	8	1	10	2	6	10	10	1	10	4	3	6	7	7	7	1	1	10	1	1	1	5	1	1	1	4	1	3	2	5	1	2	3	4	1	1	4	1	1	3	3	3	1
19	1	8	2	4	9	8	7	7	9	7	6	9	9	5	8	4	5	5	6	4	4	6	3	6	1	1	1	1	1	1	1	1	1	4	4	3	1	4	5	5	1	5	5	1	1	1	5	5	5
28	1	8	6	5	7	8	8	6	7	4	7	7	6	8	5	3	6	5	4	3	4	6	3	8	1	2	1	2	1	2	2	2	2	2	2	3	2	4	2	4	4	3	2	2	3	4	3	3	3
24	1	8	2	4	8	2	7	10	9	9	4	7	8	4	5	8	5	4	7	4	5	9	3	8	1	4	3	2	1	2	2	4	1	3	3	3	3	2	2	3	1	3	3	4	3	3	3	4	3
24	2	8	2	2	9	3	3	6	6	5	7	8	7	6	8	7	6	6	6	6	6	7	5	6	1	2	2	3	1	2	3	4	2	3	3	4	2	2	3	4	3	4	4	3	2	2	2	3	2
27	2	8	6	5	7	5	5	3	8	5	8	8	8	5	7	6	5	7	7	7	5	3	2	8	2	2	2	3	2	2	1	3	2	3	3	3	2	4	2	4	3	3	3	3	2	1	3	3	4
21	2	8	6	4	8	2	3	2	9	5	9	7	8	2	9	9	9	9	7	9	8	5	2	9	1	5	5	1	1	5	5	1	1	5	5	1	1	5	5	2	1	1	5	1	1	5	5	3	3
22	2	8	6	5	10	1	1	4	10	1	5	9	9	10	10	8	9	9	9	9	9	9	1	10	1	1	1	1	1	1	4	1	1	4	4	1	1	4	1	4	1	1	5	1	1	3	5	4	1
28	2	8	6	5	4	7	8	5	3	4	2	5	3	7	5	3	7	5	4	3	6	4	7	7	2	2	2	3	5	2	2	2	5	3	2	2	5	2	2	2	4	2	2	5	5	2	2	5	2
20	1	8	1	5	8	1	1	9	5	2	3	7	9	1	10	10	6	10	10	10	7	9	3	5	1	4	3	5	1	1	1	5	1	5	2	4	2	5	2	4	2	2	1	1	1	2	5	6	2
23	2	8	6	5	8	3	3	8	10	6	10	9	10	5	9	8	9	9	10	10	10	6	2	10	1	2	4	3	1	1	3	4	1	3	4	4	1	4	3	4	2	4	5	3	3	3	3	3	5
29	2	8	6	5	10	4	8	8	7	6	8	10	10	7	10	8	10	9	8	10	10	9	5	10	2	4	3	4	2	4	3	3	3	5	5	3	3	5	3	4	4	4	4	5	3	4	5	5	3
25	2	8	1	4	6	3	5	7	8	2	10	7	9	8	10	10	8	10	9	10	10	6	4	7	1	3	4	4	2	2	4	4	2	3	4	5	2	3	2	4	2	4	2	3	5	3	3	5	4
22	2	8	3	4	9	4	4	3	8	4	9	9	9	6	8	5	4	7	9	9	5	1	1	6	1	1	1	2	1	1	1	3	1	1	2	2	1	3	1	4	1	5	3	1	1	3	4	6	1
28	2	8	6	5	7	3	3	3	4	4	3	7	7	6	8	4	3	6	4	7	7	3	6	4	2	1	1	4	2	3	3	2	4	3	3	2	2	4	3	2	4	3	2	4	4	3	2	2	3
24	2	8	6	4	10	1	1	2	4	3	2	10	10	1	8	8	2	9	3	8	9	7	10	1	1	5	1	1	3	4	5	1	5	5	5	1	1	5	4	1	1	5	4	1	1	5	5	7	6
28	2	8	5	5	9	2	3	5	5	8	6	9	9	5	9	8	5	8	7	9	7	5	6	6	1	4	4	3	1	3	2	2	1	3	2	2	1	4	3	5	1	4	4	1	3	3	3	2	4
28	1	8	3	2	6	3	4	6	6	5	4	8	8	3	8	7	3	7	8	8	7	4	4	7	1	1	1	1	1	1	1	2	2	1	1	2	3	2	2	2	2	2	1	2	2	2	3	3	3
23	2	8	1	5	10	2	5	10	10	5	8	8	10	2	8	10	6	9	10	5	7	4	2	10	2	3	2	4	2	4	3	4	4	3	3	3	3	4	1	3	4	3	4	4	5	4	4	5	5
21	2	8	1	5	9	7	7	8	7	9	7	6	7	6	7	4	7	4	7	5	4	9	4	7	2	5	4	2	2	5	4	2	2	4	4	2	2	4	3	2	2	4	2	4	4	4	4	6	3
21	2	8	2	2	8	4	3	3	7	4	3	9	8	4	6	9	4	5	9	3	4	3	4	4	1	2	1	1	1	4	4	2	1	4	5	2	2	5	2	2	2	4	4	2	2	3	4	5	2
27	1	8	6	5	8	6	3	8	7	5	4	7	7	6	7	7	9	6	3	2	2	9	2	7	4	2	4	4	4	2	4	2	5	3	4	2	5	4	4	4	5	4	4	4	4	4	2	6	5
28	1	8	3	4	10	6	4	9	3	8	2	7	9	7	9	2	10	2	10	2	8	9	6	5	1	5	4	1	1	2	4	1	1	5	4	1	1	4	3	2	1	4	5	1	2	5	4	7	6
25	2	8	1	4	10	1	1	1	10	4	9	9	9	2	10	10	2	7	8	7	8	2	1	9	1	1	1	4	1	1	1	4	1	4	1	4	1	2	1	4	1	2	4	1	1	4	4	2	1
29	2	8	6	5	10	5	6	3	4	7	7	10	10	6	9	4	3	7	5	9	5	3	6	4	1	4	1	5	1	5	4	5	1	5	4	5	2	4	3	5	4	4	5	3	3	4	4	2	3
21	2	8	6	4	10	5	1	10	10	10	10	10	10	1	10	10	10	10	10	10	10	10	1	10	1	5	1	1	1	1	1	1	1	5	5	1	1	5	1	5	1	5	5	1	1	5	5	7	7
25	1	8	1	4	8	5	2	8	10	8	9	3	8	5	4	8	8	8	6	4	5	9	1	9	2	2	3	2	2	3	4	2	3	3	3	2	3	3	4	4	3	4	4	3	2	3	4	2	2
27	1	8	3	5	7	5	4	5	5	4	5	7	7	4	3	8	6	7	6	6	6	5	5	5	1	3	3	3	1	2	3	3	2	3	3	4	1	2	3	3	1	3	4	2	2	2	2	4	3
21	2	8	4	5	5	8	5	6	9	6	5	4	5	8	8	3	9	3	5	5	4	8	2	5	4	2	4	4	5	2	3	4	5	1	2	4	5	3	3	3	4	3	3	5	5	4	1	6	7
21	1	8	3	4	3	3	2	8	9	8	9	7	8	3	9	6	9	4	8	6	3	9	3	6	1	2	2	2	1	3	4	2	1	2	3	3	4	4	3	3	2	4	2	4	1	3	2	5	4
22	1	8	5	4	9	4	7	7	8	6	8	7	7	4	6	4	7	6	5	5	5	6	3	7	2	1	2	2	2	2	3	2	2	2	3	2	1	2	2	2	2	2	3	2	2	2	3	3	1
28	1	8	3	5	10	1	1	6	8	4	10	9	10	1	10	10	6	7	8	10	9	5	1	6	1	4	1	4	1	1	4	5	1	5	5	4	1	4	4	4	1	4	5	1	1	4	4	2	2
25	1	8	6	5	8	4	5	5	5	6	4	5	6	4	7	6	5	7	6	5	7	5	4	8	3	2	3	3	3	2	3	3	4	3	3	4	4	3	2	3	3	3	3	4	4	3	3	4	5
20	2	8	2	4	9	4	7	3	10	7	4	8	8	4	7	3	4	8	9	7	8	4	5	8	2	3	2	4	2	1	3	4	2	3	2	4	3	3	3	4	2	3	4	4	3	4	4	2	4
26	2	8	1	2	8	5	5	6	5	6	4	7	7	5	6	4	8	4	4	4	7	8	4	6	1	1	1	1	1	4	4	4	1	3	3	4	1	3	2	4	4	4	4	2	1	1	3	4	5
22	2	8	4	4	9	4	3	9	9	1	8	9	10	3	8	6	10	7	9	7	8	10	1	9	1	2	1	4	1	4	4	4	1	4	3	4	2	4	3	4	2	4	4	4	2	5	4	2	6
27	2	8	6	5	10	5	3	3	3	3	5	8	8	3	8	2	3	5	5	8	9	2	5	8	1	3	3	3	1	1	3	3	1	3	3	3	1	4	4	4	1	4	4	3	1	4	5	5	2
28	2	8	6	4	10	2	2	2	7	7	7	10	6	2	10	10	7	7	6	10	6	2	2	7	1	1	1	4	1	2	1	4	1	2	3	4	1	4	3	4	2	2	2	1	1	2	3	5	2
28	1	8	6	4	9	4	4	7	7	6	6	8	7	4	8	7	7	5	6	6	6	6	4	6	1	4	4	3	2	4	3	3	2	4	4	3	2	4	4	4	2	4	4	3	4	4	4	6	6
18	1	8	4	3	9	1	2	2	8	1	8	8	10	1	10	8	5	6	7	7	5	3	3	6	1	4	3	4	1	1	2	3	1	3	4	3	1	3	2	4	2	4	4	2	1	3	4	4	4
23	2	8	6	5	10	6	5	4	10	7	10	10	10	4	10	8	2	10	10	8	9	2	1	9	1	1	1	5	1	3	4	1	1	4	4	1	2	3	2	4	1	4	2	1	1	3	2	5	5
28	2	8	1	5	3	5	4	3	4	6	6	4	6	3	6	5	4	5	5	5	3	3	5	5	2	3	4	4	2	2	3	5	1	2	4	4	4	2	3	3	5	3	4	5	3	4	2	5	2
27	1	8	1	3	7	5	8	8	7	7	6	7	7	4	7	4	7	4	4	4	5	8	5	8	2	2	1	2	1	2	2	2	1	2	1	1	1	2	2	2	2	2	2	1	2	2	2	4	5
29	2	8	1	5	5	5	4	9	8	7	6	6	7	4	6	5	5	5	5	5	7	7	2	5	4	2	4	4	4	2	2	4	4	3	2	4	3	3	3	3	3	3	4	4	5	3	2	2	5
19	2	8	3	5	10	3	2	3	10	3	8	10	10	2	10	8	9	7	9	7	4	3	1	9	1	1	1	3	1	1	2	3	1	4	2	4	1	1	2	5	1	4	5	1	1	1	4	2	1
23	2	8	2	2	4	5	5	8	10	2	6	4	5	5	4	1	3	5	2	1	5	6	1	6	2	1	4	4	2	3	1	5	4	1	1	5	5	2	1	2	5	1	1	3	5	3	1	1	7
28	2	8	1	5	7	4	4	9	4	9	4	7	9	4	8	9	9	7	6	7	7	10	7	5	3	2	3	3	4	2	3	3	3	2	3	3	2	3	2	2	2	2	2	2	2	2	2	3	4
27	2	8	4	5	9	5	5	6	8	5	6	8	8	5	8	5	7	7	5	7	4	5	3	6	1	2	1	3	1	3	2	3	1	3	2	3	2	3	1	3	3	3	4	2	1	4	3	4	3
28	1	8	6	4	9	4	6	7	5	7	4	6	7	7	7	4	6	5	6	5	6	7	6	4	1	2	2	2	1	4	3	1	3	3	2	2	2	4	2	2	2	5	4	3	3	4	4	6	5
29	2	8	6	4	10	10	10	1	10	8	3	7	5	9	5	2	1	9	8	10	7	1	4	8	1	2	4	4	1	4	4	4	1	5	5	4	2	4	1	5	2	2	1	4	1	1	5	6	2
29	2	8	4	5	9	4	8	2	4	2	5	8	8	8	8	3	3	5	5	7	7	2	9	5	1	5	5	3	3	1	1	3	3	5	5	3	3	5	3	3	3	5	5	2	1	5	3	6	1
22	2	8	5	5	9	7	8	4	5	4	5	8	6	8	6	6	3	7	8	6	9	2	5	6	1	2	1	5	1	2	3	5	1	5	5	5	4	5	2	5	1	2	2	2	2	2	3	6	5
29	1	8	6	5	7	5	5	5	5	5	5	5	7	3	7	7	5	5	7	6	7	5	5	5	1	1	1	1	1	1	1	1	1	1	1	1	1	1	1	1	1	1	1	1	1	1	1	1	1
26	2	8	2	5	10	2	2	4	8	5	7	9	9	2	8	7	6	8	7	6	5	3	3	7	1	2	2	3	1	2	4	3	1	4	2	3	1	3	3	4	1	4	4	1	1	4	4	3	4
27	1	8	5	5	9	2	2	5	8	5	5	9	9	2	9	8	5	5	5	5	5	5	2	8	1	4	3	1	1	3	3	1	1	3	5	1	1	5	3	3	3	5	5	1	1	3	5	4	2
29	2	8	6	5	3	8	2	7	5	5	3	3	4	2	5	8	7	5	5	6	5	8	5	6	4	2	2	3	4	4	2	4	5	1	2	3	4	2	2	2	4	1	2	5	4	2	1	4	5
28	2	8	6	4	10	3	5	4	7	3	9	10	9	9	8	7	7	8	9	6	8	3	6	7	1	3	4	4	2	2	2	4	1	1	1	4	3	3	2	4	4	4	2	4	1	1	3	3	2
28	1	8	1	4	7	4	4	7	5	7	7	6	6	4	7	6	7	7	5	6	5	7	5	4	2	4	4	4	2	4	4	3	2	3	4	4	2	4	4	4	2	3	4	3	4	4	3	5	5
29	2	8	1	3	8	3	2	3	7	3	8	9	8	3	7	6	4	4	5	7	4	2	5	7	1	3	4	3	1	2	3	3	1	3	4	3	3	3	3	3	3	3	4	3	2	3	3	2	1
28	1	8	3	5	7	5	4	3	8	5	3	5	5	6	5	5	3	4	4	7	5	3	1	7	2	1	3	4	2	1	2	4	1	2	3	3	1	3	3	3	2	3	3	2	2	3	2	3	4
27	2	8	6	5	10	4	4	7	6	5	7	10	8	4	8	7	3	6	5	6	6	5	4	7	1	3	1	2	1	3	2	3	1	4	3	2	1	4	1	4	1	4	2	1	1	2	4	6	1
23	2	8	6	5	10	6	6	1	5	1	1	10	10	6	8	2	2	4	8	10	10	1	5	10	1	1	1	3	1	3	3	2	1	3	1	1	1	5	3	5	1	5	3	3	1	3	5	6	1
28	1	8	6	5	7	3	7	4	9	8	10	7	9	2	8	5	8	3	6	8	4	8	3	7	1	2	2	4	1	2	3	4	2	4	3	4	1	4	3	4	2	4	4	2	3	4	4	5	3
29	1	8	5	4	10	5	1	7	6	8	3	8	10	5	8	3	7	5	5	3	5	10	6	4	1	4	3	1	1	3	1	1	1	3	4	1	1	2	1	4	4	5	1	4	1	4	5	7	7
26	2	8	6	5	6	8	1	8	10	3	7	9	7	1	9	10	10	5	10	4	10	10	1	10	1	2	1	5	1	1	1	5	1	1	1	5	1	3	1	5	1	5	2	1	1	3	2	5	1
27	2	8	6	4	7	8	8	3	8	5	7	7	7	8	6	4	4	5	6	5	5	4	3	7	3	3	2	4	3	3	2	4	3	3	3	4	3	3	3	2	5	3	3	4	3	3	3	2	3
29	1	8	4	3	9	4	3	2	3	2	5	6	9	6	8	9	7	7	8	6	7	6	7	6	1	1	1	1	1	1	1	1	1	1	1	1	1	1	1	1	1	1	1	1	1	1	1	1	2
26	1	8	2	5	3	3	3	8	8	8	9	4	7	3	8	10	10	9	9	9	6	10	1	6	1	2	4	4	1	3	3	3	2	4	4	3	4	4	3	4	4	4	4	4	4	4	3	4	5
26	2	8	6	4	10	7	7	2	2	2	4	10	10	5	7	7	3	5	3	7	2	2	8	7	1	4	2	3	1	2	2	4	3	3	2	4	2	3	1	4	1	4	5	2	1	4	3	6	2
26	2	8	2	5	8	7	8	7	8	7	7	9	8	8	7	4	5	6	8	6	8	8	1	8	1	3	1	4	1	3	2	4	1	4	3	4	4	2	2	4	1	4	3	2	2	2	4	6	5
28	2	8	6	5	10	4	4	6	10	7	6	10	6	3	8	5	3	5	8	8	6	2	4	7	1	4	3	2	1	1	3	1	2	5	5	2	1	5	5	5	1	5	5	1	1	5	5	7	1
24	1	8	1	5	10	1	4	8	8	9	5	10	10	8	9	3	6	9	3	7	5	9	7	10	1	5	1	1	1	4	5	3	1	1	3	1	1	4	4	5	1	5	2	2	1	1	5	7	1
[truncated: 113 more columns]
